# Supplementary material for: Molecular Detection of Toxoplasma gondii, Neospora caninum and Encephalitozoon spp. in Vespertilionid Bats from Central Europe
Source: Int J Mol Sci. 2023 Jun 8;24(12):9887. doi: 10.3390/ijms24129887 (PMC10298469; doi:10.3390/ijms24129887)
Supplement: Supplementary file 1 [file ijms-24-09887-s001.zip]

Archive with 1 entries (1 files):
- ijms-2396779-supplementary.pdf
